# Supplementary material for: Spatiotemporal resolution of germinal center Tfh cell differentiation and divergence from central memory CD4+ T cell fate
Source: Nat Commun. 2023 Jun 17;14:3611. doi: 10.1038/s41467-023-39299-3 (PMC10276816; doi:10.1038/s41467-023-39299-3)
Supplement: Supplementary file 4 — Source Data [file 41467_2023_39299_MOESM4_ESM.xlsx]

## Sheet: fig1
panel_c	MFI of tdTo (Bcl6)
		Naïve				PD-1+CXCR5+				PD-1hiCXCR5hi
	Day 6-7	614	750	713		2186	2376	2678		3635	3862	4730
	Day 14	475	432	472	502	2978	3472	3305	3406	12899	13830	12543	14680
	Day 28	723	765	619	785	3449	3915	3191	3615	16302	13081	17086	17121
panel_d	% Tigit+					panel_e	% Tigit+	Day 15					panel_e	% Tigit+	Day 21
	Naive	Day 7					Non-Tfh	PD-1+CXCR5+	GC-Tfh					Non-Tfh	PD-1+CXCR5+	GC-Tfh
	0.2	94					21	62	97					13	37	85
	0.4	95					19	46	95					16	35	83
	0.2	96					7.1	32	74					19	28	46
	0.2	99					11	55	95					26	56	80
	0.2						19	54	85					7.1	41	80
panel_f	MFI of Bcl6
	Non-Tfh	Tigit-CXCR5+	Tigit+CXCR5+	GC-Tfh
	165	322	515	1255
	186	333	471	1303
	178	231	368	533
	181	386	644	1281
	251	336	569	996

## Sheet: fig2
None

## Sheet: fig3
panel_c	ipa								panel_e	motif_enrichment
	group	Ingenuity Canonical Pathways	-log(p-value)	Ratio	z-score					Motif	AP-1	Atf3	Bach1	Bach2	BATF	Fos	Fosl2	Fra1	Fra2	Jun-AP1	JunB	EHF	ELF1	ELF3	Elf4	ELF5	Elk1	Elk4	ERG	ETS1	ETV1	ETV2	ETV4	Fli1	GABPA	PU.1	SPDEF	LEF1	Tcf3	Tcf7	IRF1	IRF2	IRF8	NFAT	RUNX	RUNX1	RUNX2	RUNX-AML	CTCF
	gtp_vs_gtn	Regulation of eIF4 and p70S6K Signaling	5.41	0.229	1					Cluster_4	0	1	0	0	1	1	0	1	0	0	0	17	15	20	22	11	18	19	37	41	35	38	34	38	28	21	21	0	0	1	5	6	5	0	29	31	25	24	0
	gtp_vs_gtn	mTOR Signaling	4.04	0.195	1.279					Cluster_2	0	0	0	0	0	0	0	0	0	0	0	50	50	50	50	50	5	50	50	50	50	50	50	50	50	50	50	20	17	21	14	21	20	0	35	43	35	37	27
	gtp_vs_gtn	VDR/RXR Activation	2.93	0.231	1.155					Cluster_5	46	48	14	23	45	45	50	50	50	48	50	3	2	3	3	1	2	3	8	7	5	9	5	9	4	5	3	22	15	13	1	3	2	26	12	11	9	9	0
	gtp_vs_gtn	Ephrin Receptor Signaling	5.95	0.228	1.257					Cluster_3	10	13	1	6	12	13	13	12	12	13	14	7	12	7	20	7	15	12	27	30	27	28	29	33	25	10	4	4	2	3	2	4	5	1	24	30	23	21	0
	gtp_vs_gtn	Role of NFAT in Regulation of the Immune Response	5.66	0.227	0.973					Cluster_6	23	27	6	15	27	29	31	27	28	30	29	2	3	2	6	1	6	9	7	8	8	8	7	9	8	1	6	11	10	6	4	4	4	9	10	9	8	9	0
	gtp_vs_gtn	HIF1a Signaling	4.28	0.2	2.03					Cluster_1	2	1	2	2	2	2	2	1	3	1	2	3	5	2	5	2	9	11	9	11	8	10	7	11	7	2	2	10	10	8	1	1	1	2	3	1	3	1	0
	gtp_vs_gtn	iCOS-iCOSL Signaling in T Helper Cells	2.89	0.207	0.655
	gtp_vs_gtn	Phospholipase C Signaling	2.22	0.158	1.567
	gtp_vs_gtn	IL-6 Signaling	2.16	0.183	1.706
	gtp_vs_gtn	ERK/MAPK Signaling	2.08	0.163	0.577
	gtp_vs_gtn	NF-kB Signaling
	gtp_vs_gtn	14-3-3-mediated Signaling
	gtp_vs_gtn	CD28 Signaling in T Helper Cells	3.44	0.215	0
	gtp_vs_gtn	Protein Kinase A Signaling
	gtp_vs_gtn	Glycolysis I
	gtp_vs_gtn	STAT3 Pathway
	gtp_vs_gtn	AMPK Signaling	4.22	0.197	-0.557
	gtp_vs_gtn	PTEN Signaling	7.27	0.272	-0.707
	gtp_vs_gtn	cAMP-mediated signaling
	ggc_vs_gtp	Regulation of eIF4 and p70S6K Signaling
	ggc_vs_gtp	mTOR Signaling
	ggc_vs_gtp	VDR/RXR Activation
	ggc_vs_gtp	Ephrin Receptor Signaling	3.77	0.0899	2.309
	ggc_vs_gtp	Role of NFAT in Regulation of the Immune Response	2.17	0.0718	2.111
	ggc_vs_gtp	HIF1a Signaling	4.32	0.0927	1.606
	ggc_vs_gtp	iCOS-iCOSL Signaling in T Helper Cells	3.55	0.108	1.897
	ggc_vs_gtp	Phospholipase C Signaling	3.29	0.0752	2.668
	ggc_vs_gtp	IL-6 Signaling	4.17	0.111	1.387
	ggc_vs_gtp	ERK/MAPK Signaling	2.16	0.0693	1.941
	ggc_vs_gtp	NF-kB Signaling	3.55	0.0894	2.5
	ggc_vs_gtp	14-3-3-mediated Signaling	3.56	0.102	1.633
	ggc_vs_gtp	CD28 Signaling in T Helper Cells	3.77	0.107	1.897
	ggc_vs_gtp	Protein Kinase A Signaling	4.21	0.0725	0.626
	ggc_vs_gtp	Glycolysis I	4.82	0.269	2.646
	ggc_vs_gtp	STAT3 Pathway	5.68	0.126	1.414
	ggc_vs_gtp	AMPK Signaling
	ggc_vs_gtp	PTEN Signaling	5	0.118	-2.324
	ggc_vs_gtp	cAMP-mediated signaling	3.24	0.0786	-0.728
[truncated: 1 more columns]

## Sheet: fig4
panel_a	% IL-7Ra+						panel_b	% IL-7Ra+
	Non-Tfh	CXCR5+	GC-Tfh					Non-Tfh	CXCR5+	GC-Tfh
	98.4	74	1.5					77	81	7.7
	65.5	32	0.25					54.2	35	1
	66	42	1.7					76	46	15
	78.7	54	1.6					52	76	2.4
	81.3	41	0.63					84	71	3.3
	68.2	34	0.9					78	61	2
	93.9	54	1.7					78.2	73	4.2
	54.8	37	1					50.8	39	1.6
	85.2	51	0.4					70.6	67	3.4
	85	42	1.67					63	44	6
	97.7	63	0.8					89.4	91	0
panel_d	% of CD45.1+					panel_e	% Non-Tfh					panel_e	% GC-Tfh					panel_e	GC-Tfh/PD-1+CXCR5+
	Tigit+IL-7Ra-	Tigit-IL-7Ra+					Tigit+IL-7Ra-	Tigit-IL-7Ra+					Tigit+IL-7Ra-	Tigit-IL-7Ra+					Tigit+IL-7Ra-	Tigit-IL-7Ra+
	49	51					31	29					13	5.8					0.232143	0.0878788
	42	58					27	55					13	7.5					0.224138	0.197368
	46	54					22	39					28	17					0.54902	0.386364
	50	49					28	48					22	9.1					0.44	0.211628
	45	54					15	40					26	13					0.440678	0.270833
	42	57					33	68					15	1.6					0.288462	0.0516129
	38	61					20	46					24	14					0.428571	0.35
	50	49					32	49					24	10					0.545455	0.238095

## Sheet: fig5
panel_b	MFI of Psgl-1					panel_c	% CCR7+						panel_d	% CCR7+
	CXCR5-IL-7Ra+	CXCR5+IL-7Ra+				MedLN CXCR5-	MedLN CXCR5+	Spleen CXCR5-	Spleen CXCR5+					CXCR5-IL-7Ra+	CXCR5+IL-7Ra+
	7950	3851				0.86	11.9	4.5	37					14	44.6
	7797	3994				3.6	11.5	5.1	23.7					26.9	68.1
	7672	2955				4.3	5.4	12.3	31.9					23.7	70.8
	6630	2338				4.4	18.3	14	40.4
	7091	2342				6.7	11.8	8.2	39.9
						4.7	9.7	12	47.5
						1.4	17.1	32.2	67.9
						10.2	17.7	7.4	39.2
						5.8	16.5	8.3	39.5
						2.1	13.9	3.4	31.3
						2.6	13.3	2.6	51.8
panel_e	% CCR7+CD62L-					panel_e	% CCR7+CD62L+
	CXCR5-IL-7Ra+	CXCR5+IL-7Ra+					CXCR5-IL-7Ra+	CXCR5+IL-7Ra+
	33	33					50	43
	41	11					24	78
	38	39					57	41
	4	27					46	41
	24	19					52	54

## Sheet: fig6
panel_b	IPA analysis								panel_c	selected heatmap												panel_d	qPCR of Maf
	Group	Ingenuity Canonical Pathways	-log(p-value)	Ratio	z-score					gene	non_tfh1	non_tfh2	tneg_pre1	tneg_pre2	tpos_pre1	tpos_pre2	tpos_gc1	tpos_gc2					Non-Tfh	Tigit- Pre-Tfh	Tigit+ Pre-Tfh	GC-Tfh
	listII	14-3-3-mediated Signaling	0.387	0.0157	0					Gapdh	13925	13377	19762	18156	23985	23164	33209	30664					1.06677	1.40465	2.02268	5.40466
	listII	AMPK Signaling	0.678	0.0188	0					Hdac7	1585	2832	1603	1771	2152	2428	3282	4746					0.899323	1.23187	1.8007	6.05461
	listII	cAMP-mediated signaling	0.955	0.0218	0.447					Sostdc1	3096	3025	12926	19735	25104	34408	95738	103805					1.04235	1.11518	2.41801	6.42053
	listII	CD28 Signaling in T Helper Cells								Ascl2	23	25	103	264	278	495	8351	9261
	listII	Ephrin Receptor Signaling	0.804	0.0212	0					Bcl6	995	357	1268	2458	2802	4415	15273	9730
	listII	ERK/MAPK Signaling	1.13	0.0248	1					Cebpa	237	463	1676	1926	3150	3565	15611	17456
	listII	Glycolysis I	5.07	0.192	2.236					Cxxc5	99	226	926	843	1390	1374	6259	7397				panel_f	MFI of c-Maf
	listII	HIF1a Signaling	1.57	0.0293	1.633					Hif1a	1849	3198	1574	2202	1906	3265	23198	8573					Tigit- CXCR5+	Tigit+ CXCR5+	GC-Tfh
	listII	iCOS-iCOSL Signaling in T Helper Cells								Il21	78	83	137	214	408	781	1716	1325					1216.2	2216.7	5255.5
	listII	IL-6 Signaling								Il4	13	23	24	48	21	72	249	316					1335.2	2440.6	5248.9
	listII	mTOR Signaling	0.693	0.019	0					Maf	1057	974	561	751	1082	1074	2777	2834					1140.7	2191.4	5268.6
	listII	NF-kB Signaling	0.499	0.0168	0					Nfkb1	2952	2388	3295	2114	4383	3857	10715	13706
	listII	Phospholipase C Signaling	2.01	0.0301	1.633					Nfkbiz	1093	2229	1451	1739	1410	1946	4330	5063
	listII	Protein Kinase A Signaling	1.46	0.0225	1.134					P2rx7	987	1248	1240	1896	1843	2088	3318	3522
	listII	PTEN Signaling	2.39	0.0441	-2.236					Pdcd1	25599	18624	28940	51360	44333	59309	196649	166550
	listII	Role of NFAT in Regulation of the Immune Response								Plekho1	1136	1002	2467	2653	4975	4591	9116	10521
	listII	VDR/RXR Activation	0.237	0.0128	0					Pou2af1	216	281	791	741	711	936	2672	3998
	listI	14-3-3-mediated Signaling	5.62	0.0787	2.236					Rgs10	4522	2629	6242	6893	6375	6374	13736	12405
	listI	AMPK Signaling	1.9	0.0329	1					S1pr2	1497	2839	2620	2853	2785	2797	7295	8549
	listI	cAMP-mediated signaling	1.29	0.0262	-0.447					Sh2d1a	998	463	1783	2043	2557	2193	3964	3148
	listI	CD28 Signaling in T Helper Cells	4.91	0.0744	2.121
	listI	Ephrin Receptor Signaling	3.42	0.0476	2.121
	listI	ERK/MAPK Signaling	2.02	0.0347	1.89
	listI	Glycolysis I							panel_g	% Non-Tfh			% PD-1+CXCR5+			% GC-Tfh			GC-Tfh/PD-1+CXCR5+
	listI	HIF1a Signaling	1.99	0.0341	2.646					CD90-CRISPR	Plekho1-CRISPR		CD90-CRISPR	Plekho1-CRISPR		CD90-CRISPR	Plekho1-CRISPR		CD90-CRISPR	Plekho1-CRISPR
	listI	iCOS-iCOSL Signaling in T Helper Cells	3.49	0.0631	2.449					21	40		63	58		16	1.4		0.25	0.02
	listI	IL-6 Signaling	4.77	0.0714	3					26	39		61	59		13	1.9		0.21	0.03
	listI	mTOR Signaling	1.01	0.0238	2.236					34	52		58	47		8	1.1		0.14	0.02
	listI	NF-kB Signaling	3.59	0.0503	3					15	34		64	63		21	2.8		0.33	0.04
	listI	Phospholipase C Signaling	2.39	0.0338	2.828					27	39		68	61		5.3	0.5		0.08	0.01
	listI	Protein Kinase A Signaling	3.06	0.0325	0.302					21	37		66	61		13	2		0.2	0.03
	listI	PTEN Signaling	2.28	0.0441	-1.633					28	40		55	57		16	3		0.29	0.05
	listI	Role of NFAT in Regulation of the Immune Response	4.27	0.0552	3					32	40		52	56		16	4.7		0.31	0.08
	listI	VDR/RXR Activation	2.67	0.0641	1					45	41		47	56		8.1	2.8		0.17	0.05
										6.8	18		48	64		45	17		0.94	0.27

## Sheet: fig7
panel_a	qPCR_Plekho1							panel_c	qPCR_Plekho1	RV-GFP			RV-c-Maf
	Non-Tfh	Tigit- Pre-Tfh	Tigit+ Pre-Tfh	GC-Tfh					Th0	0.86	1.02	1.14	2.21	1.94	2.51
	1.54	1.15	3.54	6.76					Tfh-like	2.57838	2.65281	2.72938	5.38927	6.77656	6.71376
	1.3	0.69	3.67	7.18
	1.04	1.26	3.68	7.69
panel_d	% Non-Tfh	day 14		% GC-Tfh	day 14		GC-Tfh/PD-1+CXCR5+	day 14				panel_d	% Non-Tfh	day 21		% GC-Tfh	day 21		GC-Tfh/PD-1+CXCR5+	day 21
	shCD19	shPlekho1		shCD19	shPlekho1		shCD19	shPlekho1					37	32		26	11		0.702703	0.196429
	18	15		15	8.9		0.223881	0.115584					34	35		12	4.9		0.222222	0.0803279
	23	19		17	8.8		0.283333	0.122222					24	22		26	15		0.52	0.234375
	14	14		29	13		0.5	0.178082					25	16		10	1		0.15625	0.0119048
	22	16		25	15		0.480769	0.220588					15	13		12	9.4		0.164384	0.120513
													17	13		11	7.3		0.15493	0.09125
													16	13		9.9	3.2		0.132	0.0380952
													27	30		15	10		0.258621	0.166667
panel_h	Foxo1 intensity X103			Similarity score (Foxo1/DAPI)
	shCD19	shPlekho1		shCD19	shPlekho1
	40800	43000		0.6488	0.8116
	42300	42500		0.5259	0.6584
	46100	44500		0.4856	0.5793
	45200	45000		0.4167	0.5636
	23900	22500		0.3293	0.4659
	25200	23100		0.4574	0.5192
	24000	22900		0.4285	0.4464

## Sheet: sup_fig1
panel_b	% GL7+Fas+
	Days
	0	17	3	11	1	0	17	14	0	1
	4	23	11	2	8	7
	7	198	610	381	251	194	121	222	137	293	152	229
	14	885	1451	1392	1177	1548	1812
	21	103	317	216	386	697	159
	28	218	82	170	174	170	189
	49	73	29	58	159	108
panel_d	% NP+GC-Tfh
	Days
	0	0	0	0	0	0	0	0	0	0
	14	6533	9377	4156	7242	7269	6294
	21	349	718	433	1470	2511	1208
	28	760	597	1331	563	706	379
	49	445	169	681	674	677
panel_e	% Tigit+					panel_f	% Tigit+	Day 14					panel_f	% Tigit+	Day 21
	NP-CD44lo	NP+CD44hi					Non-Tfh	PD-1+CXCR5+	GC-Tfh					Non-Tfh	PD-1+CXCR5+	GC-Tfh
	1.2	96					46	56	74					22	54	83
	0.9	96					47	60	85					16	39	70
	0.9	92					28	55	86					15	53	87
	0.6	97					33	52	81					21	39	83
	0.6	93					18	35	82					23	49	90
	0.8	92					35	58	85					9.3	34	80
														16	41	77
														16	24	82
														16	21	80
														4	32	72
panel_j	% Tigit+					panel_k	% Tigit+	Day 14					panel_k	% Tigit+	Day 21
	Naive	Day 7					Non-Tfh	PD-1+CXCR5+	GC-Tfh					Non-Tfh	PD-1+CXCR5+	GC-Tfh
	0.1	89					17	42	88					7.1	32	90
		77					16	40	84					15	29	96
	0.3	85					22	47	91					10	29	95
	0.2						14	48	85
	0.2

## Sheet: sup_fig2
panel_a	% Tigit+					panel_b	% GC-Tfh					panel_c	% GL7+Fas+					panel_c	% Plasmablasts
	shCD19	shTigit					shCD19	shTigit					shCD19	shTigit					shCD19	shTigit
	48	5.7					31	53					80	86					4.1	11
	70	5.8					50	40					89	86					5.9	2
	42	4.5					31	46					78	83					11	4.2
	62	4.7					47	40					91	83					0.9	4.1
	68	5					51	46					89	93					1.4	1.8
		3.8						37						89						7.3
panel_d	LZ/DZ					panel_e	% IgG1+					panel_e	% IgG2b+
	shCD19	shTigit					shCD19	shTigit					shCD19	shTigit
	0.77	0.77					64	78					3.7	4.4
	0.6	0.79					82	58					3.4	4.5
	0.77	1.14					74	73					4.8	3.7
	0.81	0.75					68	65					3.4	8.4
	0.63	0.6					68	71					4.1	5
		0.52						78						2.8

## Sheet: sup_fig3
panel_b	qpcr_Tigit							panel_b	qpcr_Cxcr5							panel_b	qpcr_Bcl6
	Non-Tfh	Tigit- Pre-Tfh	Tigit+ Pre-Tfh	GC-Tfh					Non-Tfh	Tigit- Pre-Tfh	Tigit+ Pre-Tfh	GC-Tfh					Non-Tfh	Tigit- Pre-Tfh	Tigit+ Pre-Tfh	GC-Tfh
	0.955139	2.13942	4.52157	8.08491					1.02	3.78	9.67	28.82					1.33988	1.8825	3.79991	8.97849
	1.03246	2.04077	4.2441	8.1309					1.07	3.6	8.92	28.51					0.921723	2.00445	3.82906	7.553
	1.01405	2.03328	4.33681	6.91943					0.92	3.38	8.99	28.9					0.809716	1.67413	2.61944	8.61591
panel_b	qpcr_Icos							panel_b	qpcr_Id2							panel_b	qpcr_Ascl2
	Non-Tfh	Tigit- Pre-Tfh	Tigit+ Pre-Tfh	GC-Tfh					Non-Tfh	Tigit- Pre-Tfh	Tigit+ Pre-Tfh	GC-Tfh					Non-Tfh	Tigit- Pre-Tfh	Tigit+ Pre-Tfh	GC-Tfh
	0.928811	0.94423	0.788114	1.27894					1.00656	0.190407	0.1277	0.0462825					0.0471004	0.391402	0.97134	18.2476
	1.07144	0.809473	0.780276	1.40613					1.00799	0.201604	0.133197	0.0409544					0.151274	0.393527	1.06457	14.8269
	1.00485	0.839828	0.815191	1.51404					0.98561	0.207252	0.125508	0.0378829					0.0831328	0.462581	0.967063	13.6295
panel_e	Total					panel_e	Cluster 1					panel_e	Cluster 2					panel_e	Cluster 3
	Promoter	6051					Promoter	1172					Promoter	2484					Promoter	532
	5'UTR	143					5'UTR	15					5'UTR	76					5'UTR	9
	Exon	1192					Exon	74					Exon	575					Exon	99
	Intron	4190					Intron	215					Intron	1888					Intron	387
	3'UTR	409					3'UTR	32					3'UTR	176					3'UTR	43
	Intergenic	3607					Intergenic	203					Intergenic	1866					Intergenic	281
	Downstream	125					Downstream	7					Downstream	55					Downstream	11
panel_e	Cluster 4					panel_e	Cluster 5					panel_e	Cluster 6
	Promoter	237					Promoter	1236					Promoter	390
	5'UTR	5					5'UTR	24					5'UTR	14
	Exon	82					Exon	249					Exon	113
	Intron	339					Intron	952					Intron	409
	3'UTR	27					3'UTR	92					3'UTR	39
	Intergenic	284					Intergenic	666					Intergenic	307
	Downstream	15					Downstream	25					Downstream	12

[truncated: 5 more sheets: sup_fig4, sup_fig5, sup_fig6, sup_fig7, sup_fig8]
